# Supplementary material for: Quantitative Study of Spodumene by Time-of-Flight Secondary Ion Mass Spectrometry (tof-SIMS)
Source: Molecules. 2025 Mar 31;30(7):1552. doi: 10.3390/molecules30071552 (PMC11990334; doi:10.3390/molecules30071552)
Supplement: Supplementary file 1 [file molecules-30-01552-s001.zip]

Archive with 1 entries (1 files):
- molecules-3524447-supplementary.pdf
